# Supplementary material for: Toxoplasma gondii infection in wild mustelids and cats across an urban-rural gradient
Source: PLoS One. 2018 Jun 20;13(6):e0199085. doi: 10.1371/journal.pone.0199085 (PMC6010287; doi:10.1371/journal.pone.0199085)
Supplement: S1 File — (XLSX) [file pone.0199085.s002.xlsx]

## Sheet: Hoja6
	ID	Species	UTM	SUERO	MAT	Título	Tissue	qPCR	Area of Study
	Gato 2	Felis silvestris catus	18G 683434/5044905	SU21	1	100	NS	NS	Puerto Cisnes
	Gato 10	Felis silvestris catus	19G 273650/5166837	SU45	1	100	NS	NS	Palena
	Gato 11	Felis silvestris catus	19G 273650/5166837	SU46	1	500	NS	NS	Palena
	Gato 14	Felis silvestris catus	18G 617087/5391655	SU71	0		NS	NS	Maullín
	Gato 17, macho	Felis silvestris catus	19H 246657/5592416	SU88	0		NS	NS	Neltume
	Gato 18, macho	Felis silvestris catus	19H 246657/5592416	SU105	1	100	NS	NS	Neltume
	Gato 19, macho	Felis silvestris catus	19H 244848/5589156	SU106	1	100	NS	NS	Neltume
	Gato 20, macho	Felis silvestris catus	19H 244848/5589156	SU 86	1	100	NS	NS	Neltume
	Gato 22, macho	Felis silvestris catus	19H 245070/5588924	SU83	1	25	NS	NS	Neltume
	Gato 23, macho	Felis silvestris catus	19H 243945/5587500	SU93	0		NS	NS	Neltume
	Gato 24	Felis silvestris catus	19H 244698/5589095	SU84	0		NS	NS	Neltume
	Gato 25	Felis silvestris catus	19H 244698/5589095	SU99	0		NS	NS	Neltume
	Gato 26	Felis silvestris catus	19H 243959/5587543	SU97	0		NS	NS	Neltume
	Gato 27	Felis silvestris catus	18G 726744/5441794	SU110	0		NS	NS	LTS
	Gato 28	Felis silvestris catus	18G 717947/5442314	SU116	0		NS	NS	LTS
	Gato 30	Felis silvestris catus	18G 717947/5442314	SU112	0		NS	NS	LTS
	Gato 31	Felis silvestris catus	18G 717947/5442314	SU125	1	500	NS	NS	LTS
	Gato 32	Felis silvestris catus	18G 717947/5442314	SU124	1	500	NS	NS	LTS
	Gato 33, hembra	Felis silvestris catus	18H 749516/5586539	SU172	1	100	NS	NS	Choshuenco
	Gato 34	Felis silvestris catus	18H 749645/5586211	SU134	1	500	NS	NS	Choshuenco
	Gato 35, macho	Felis silvestris catus	18H 749645/5586211	SU146	1	100	NS	NS	Choshuenco
	Gato 36, macho	Felis silvestris catus	18G 683434/5044905	SU152	1	500	NS	NS	Puerto Cisnes
	Gato 37, hembra	Felis silvestris catus	18G 683434/5044905	SU175	0		NS	NS	Puerto Cisnes
	Gato 38, macho	Felis silvestris catus	18G 683434/5044905	SU155	1	50	NS	NS	Puerto Cisnes
	Gato 39, macho	Felis silvestris catus	18G 683434/5044905	SU149	1	100	NS	NS	Puerto Cisnes
	Gato 40, hembra	Felis silvestris catus	18G 683434/5044905	SU160	1	100	NS	NS	Puerto Cisnes
	Gato 41, macho	Felis silvestris catus	18G 683434/5044905	SU177	0		NS	NS	Puerto Cisnes
	Gato 42, macho	Felis silvestris catus	18G 683434/5044905	SU180	1	100	NS	NS	Puerto Cisnes
	Gato 43, macho	Felis silvestris catus	18G 683434/5044905	SU148	0		NS	NS	Puerto Cisnes
	Gato 44, macho	Felis silvestris catus	18G 683434/5044905	SU163	0		NS	NS	Puerto Cisnes
	Gato 45, hembra	Felis silvestris catus	18G 683434/5044905	SU169	1	100	NS	NS	Puerto Cisnes
	Gato 46, hembra	Felis silvestris catus	18H 749675/5586386	SU202	1	500	NS	NS	Choshuenco
	Gato 47, hembra	Felis silvestris catus	18H 749589/5586304	SU211	1	500	NS	NS	Choshuenco
	Gato 48, hembra	Felis silvestris catus	18H 749397/5586302	SU214	1	500	NS	NS	Choshuenco
	Gato 49, macho	Felis silvestris catus	18H 749397/5586302	SU226	0		NS	NS	Choshuenco
	Gato 50, hembra	Felis silvestris catus	18H 749397/5586302	SU198	0		NS	NS	Choshuenco
	Gato 51, macho	Felis silvestris catus	18H 749397/5586302	SU201	1	100	NS	NS	Choshuenco
	Gato 52, macho	Felis silvestris catus	18H 749397/5586302	SU222	1	100	NS	NS	Choshuenco
	Gato 53, hembra	Felis silvestris catus	18H 749397/5586302	SU208	1	500	NS	NS	Choshuenco
	Gato 54, macho	Felis silvestris catus	19H 255829/5598578	SU228	1	500	NS	NS	Liquiñe
	Gato 55, macho	Felis silvestris catus	19H 255829/5598578	SU218	1	100	NS	NS	Liquiñe
	Gato 56, macho	Felis silvestris catus	19H 255456/5598354	SU220	1	100	NS	NS	Liquiñe
	Gato 57, macho	Felis silvestris catus	19H 255578/5596662	SU205	1	100	NS	NS	Liquiñe
	Gato 58, macho	Felis silvestris catus	19H 255292/5597229	SU223	1	100	NS	NS	Liquiñe
	Gato 59, macho	Felis silvestris catus	19H 255292/5597229	SU200	1	500	NS	NS	Liquiñe
	Gato 60, macho	Felis silvestris catus	19H 255292/5597229	SU227	1	100	NS	NS	Liquiñe
	Gato 61, macho	Felis silvestris catus	19H 255255/5597241	SU216	0		NS	NS	Liquiñe
	Gato 62, macho	Felis silvestris catus	19H 255314/5597180	SU204	1	100	NS	NS	Liquiñe
	Gato 63, macho	Felis silvestris catus	19H 255314/5597180	SU209	0		NS	NS	Liquiñe
	Gato 64, hembra	Felis silvestris catus	18G 697225/5048798	SU240	1	100	NS	NS	Rio Cisnes
	Gato 65, macho	Felis silvestris catus	18G 688159/5040460	SU252	0		NS	NS	Rio Cisnes
	Gato 66, hembra	Felis silvestris catus	puerto Cisnes	SU236	1	100	NS	NS	Rio Cisnes
	Gato 67, hembra	Felis silvestris catus	puerto Cisnes	SU232	1	25	NS	NS	Rio Cisnes
	Gato 68, macho	Felis silvestris catus	puerto Cisnes	SU233	1	500	NS	NS	Rio Cisnes
	Gato 69, macho	Felis silvestris catus	puerto Cisnes	SU238	1	50	NS	NS	Rio Cisnes
	Gato 70, macho	Felis silvestris catus	puerto Cisnes	SU234	1	100	NS	NS	Rio Cisnes
	Gato 71, hembra	Felis silvestris catus	puerto Cisnes	SU245	1	500	NS	NS	Rio Cisnes
	Gato 72, hembra	Felis silvestris catus	puerto Cisnes	SU247	1	100	NS	NS	Rio Cisnes
	Gato 73, hembra	Felis silvestris catus	18G 697225/5048798	SU243	1	50	NS	NS	Rio Cisnes
	Gato 74, macho	Felis silvestris catus	18G 690173/5067906	SU279	1	500	NS	NS	Puyuhuapi
	Gato 77, hembra	Felis silvestris catus	18G 691383/5075720	SU260	0		NS	NS	Puyuhuapi
	Gato 78, macho	Felis silvestris catus	18G 691383/5075720	SU263	0		NS	NS	Puyuhuapi
	Gato 80, hembra	Felis silvestris catus	18G 694730/5089101	SU261	1	500	NS	NS	Puyuhuapi
	Gato 82, hembra	Felis silvestris catus	18G 694730/5089101	SU256	1	50	NS	NS	Puyuhuapi
	Gato 83, hembra	Felis silvestris catus	18G 694730/5089101	SU254	0		NS	NS	Puyuhuapi
	Visón 1, macho	Neovison vison	18G 664687/5058586	SU7	0		NS	NS	Isla Magdalena
	Visón 2, hembra	Neovison vison	18G 664793/5055274	SU8	0		NS	NS	Isla Magdalena
	Visón 3, macho	Neovison vison	18G 664793/5055274	SU9	0		NS	NS	Isla Magdalena
	Visón 4, macho	Neovison vison	18G 662316/5056402	SU5	0		NS	NS	Isla Magdalena
	Visón 5, hembra, juv	Neovison vison	18G 664878/5058884	SU12	0		NS	NS	Isla Magdalena
	Visón 6, hembra	Neovison vison	18G 666861/5054003	SU11	1	25	NS	NS	Isla Magdalena
	Visón 7, hembra	Neovison vison	18G 662316/5056402	SU10	0		NS	NS	Isla Magdalena
	Visón 8, macho, juv	Neovison vison	18G 664702/5058876	SU2	0		NS	NS	Isla Magdalena
	Visón 9, hembra	Neovison vison	18G 662316/5056402	SU4	0		NS	NS	Isla Magdalena
	Visón 10, macho	Neovison vison	18G 662316/5056402	SU6	1	25	NS	NS	Isla Magdalena
	Visón 11, macho	Neovison vison	18G 662320/5056404	SU3	1	100	NS	NS	Isla Magdalena
	Visón 36	Neovison vison	18G 683060/5043498	SU15	1	500	NS	NS	Puerto Cisnes
	Visón 38	Neovison vison	18G 661945/5058768	SU14	0		Lung	0	Isla Magdalena
	Visón 39	Neovison vison	18G 661849/5058867	SU25	0		Lung	0	Isla Magdalena
	Visón 40, hembra, juv	Neovison vison	18H 716908/5441967	SU62	1	500	Lung	0	LTS
	Visón 41, macho, juv	Neovison vison	18H 716782/5441839	SU52	1	100	Lung	0	LTS
	Visón 42, macho	Neovison vison	18H 720689/5442941	SU57	1	500	Lung	0	LTS
	Visón 43, macho	Neovison vison	18H 722996/5443471	SU54	1	500	Lung	0	LTS
	Visón 44, macho	Neovison vison	18H 722996/5443471	SU56	1	500	Lung	0	LTS
	Visón 45, macho	Neovison vison	18H 727891/5438470	SU50	1	500	Lung	0	LTS
	Visón 46, macho, juv	Neovison vison	18G 692190/5044011	SU27	1	100	NS	NS	Puerto Cisnes
	Visón 47, hembra, juv	Neovison vison	18G 663127/5056317	SU28	0		NS	NS	Isla Magdalena
	Visón 48, hembra, juv	Neovison vison	18G 662924/5056497	SU29	0		NS	NS	Isla Magdalena
	Visón 49, hembra, juv	Neovison vison	18G 664134/5058065	SU30	0		NS	NS	Isla Magdalena
	Visón 50, hembra	Neovison vison	19G 315435/5069571	SU31	1	500	Liver	0	Rio Cisnes Alto
	Visón 51, macho	Neovison vison	19G 315726/5070154	SU32	1	50	NS	NS	Rio Cisnes Alto
	Visón 52, macho	Neovison vison	19G 315435/5069571	SU33	0		Liver	0	Rio Cisnes Alto
	Visón 53, macho	Neovison vison	19G 315435/5069571	SU37	0		Liver	0	Rio Cisnes Alto
	Visón 54, hembra, juv	Neovison vison	19G 308649/5061644	SU41	1	25	Liver	0	Rio Cisnes Alto
	Visón 56, macho, juv	Neovison vison	19G 273585/5167092	SU42	1	500	Liver	0	Palena
	Visón 57, macho	Neovison vison	19H 246860/5593896	SU47	1	25	NS	NS	Neltume
	Visón 58, hembra, juv	Neovison vison	18G 622970/5384865	SU80	1	500	Liver	0	Maullín
	Visón 59, macho, juv	Neovison vison	18G 623458/5381815	SU79	1	500	Liver	0	Maullín
	Visón 60, macho	Neovison vison	18G 623826/5381089	SU78	1	50	Liver	0	Maullín
	Visón 61, macho	Neovison vison	18G 622043/5382998	SU70	1	500	Liver	0	Maullín
	Visón 62, macho	Neovison vison	18G 619827/5387397	SU74	0		Liver	0	Maullín
	Visón 63, macho	Neovison vison	18G 624436/5384816	SU65	1	500	Liver	0	Maullín
	Visón 65, macho	Neovison vison	19H 250961/5601277	SU66	0		Liver	0	Liquiñe
	Visón 67, macho	Neovison vison	19H 245762/5593918	SU95	1	500	Liver	0	Neltume
	Visón 68, macho	Neovison vison	19H 245762/5593918	SU85	1	500	Liver	0	Neltume
	Visón 69, macho	Neovison vison	19H 243891/5591755	SU96	1	500	Liver	0	Neltume
	Visón 70, macho	Neovison vison	19H 245479/5593915	SU101	1	500	Liver	0	Neltume
	Visón 71, macho	Neovison vison	18G 716662/5441805	SU111	1	100	Liver	0	LTS
	Visón 72, macho	Neovison vison	18G 718482/5442215	SU121	1	100	Liver	0	LTS
	Visón 75, hembra	Neovison vison	18H 748054/5588739	SU173	1	500	Liver	1	Choshuenco
	Visón 76, hembra	Neovison vison	18H 746590/5585743	SU158	1	100	Liver	0	Choshuenco
	Visón 77, hembra	Neovison vison	18H 747559/5585808	SU128-135	1 / 1	500 / 500	Liver	0	Choshuenco
	Visón 78, hembra, juv	Neovison vison	18G 662411/5056317	SU197	0		Liver	0	Isla Magdalena
	Visón 79, macho, juv	Neovison vison	18G 663532/5056298	SU183	0		Liver	0	Isla Magdalena
	Visón 80, hembra, juv	Neovison vison	18G 664758/5055233	SU194	0		CNS	0	Isla Magdalena
	Visón 81, macho, juv	Neovison vison	18G 664758/5055233	SU195	0		Liver	0	Isla Magdalena
	Visón 82, hembra, juv	Neovison vison	18G 662116/5060507	SU184	1	100	CNS	0	Isla Magdalena
	Visón 83, hembra, juv	Neovison vison	18G 662099/5060507	SU187-192	0 / 1	/ 25	CNS	0	Isla Magdalena
	Visón 84, macho	Neovison vison	18G 661971/5057627	SU181	0		CNS	0	Isla Magdalena
	Visón 85, macho	Neovison vison	18G 661971/5057627	SU188	0		CNS	0	Isla Magdalena
	Visón 86, macho	Neovison vison	18G 663847/5056154	SU196	0		CNS	0	Isla Magdalena
	Visón 87, hembra, juv	Neovison vison	18G 683224/5045116	SU151	1	25	Liver	0	Puerto Cisnes
	Visón 88, hembra, juv	Neovison vison	18G 683224/5045116	SU165	0		Liver	0	Puerto Cisnes
	Visón 89, macho	Neovison vison	18G 682927/5045101	SU147	0		Liver	0	Puerto Cisnes
	Visón 90, hembra, juv	Neovison vison	18G 682927/5045101	SU179	1	50	Liver	0	Puerto Cisnes
	Visón 91, hembra	Neovison vison	18G 681756/5042768	SU150	1	500	CNS	0	Puerto Cisnes
	Visón 93, macho, juv	Neovison vison	18H 748542/5588344	SU213	1	500	Liver	0	Choshuenco
	Visón 94, hembra, juv	Neovison vison	18H 748749/5587976	SU210	1	500	Liver	0	Choshuenco
	Visón 95, macho	Neovison vison	18H 746276/5586813	SU215	1	500	Liver	0	Choshuenco
	Visón 96, macho	Neovison vison	18H 749182/5587047	SU224	1	500	Liver	0	Choshuenco
	Visón 97, macho	Neovison vison	19H 246430/5594258	SU207	0		Liver	0	Neltume
	Visón 98, macho	Neovison vison	19H 255755/5598281	SU212	1	500	Liver	0	Liquiñe
	Visón 99, macho, juv	Neovison vison	18G 693031/5045145	SU241	1	500	Liver	0	Rio Cisnes
	Visón 100, macho	Neovison vison	18G 682250/5047044	SU249	1	500	Kidney	0	Puerto Cisnes
	Visón 101, macho	Neovison vison	18G 693297/5068073	SU265	1	100	Liver	0	Puyuhuapi
	Visón 103, macho	Neovison vison	18G 693249/5068191	SU257	0		Liver	0	Puyuhuapi
	Visón 105, macho, juv	Neovison vison	18G 693216/5068268	SU253	0		Liver	0	Puyuhuapi
	Visón 107, macho	Neovison vison	18G 692208/5069515	SU264	0		Kidney	0	Puyuhuapi
	Huillín 2 (Esmeralda), hembra	Lontra provocax	18G 716662/5441804	SU107	1	500	NS	NS	LTS
	Huillín 3 (TS4 fallecido)	Lontra provocax	18G 727837/5441373	SU122	1	100	Heart	0	LTS
	Huillín Valdivia (río Cruces), hembra	Lontra provocax	no esta dentro del n	NS	NS	NS	Lung	1	Valdivia
	Huillín 4, hembra	Lontra provocax	18H 746554/5585712	SU126	1	500	NS	NS	Choshuenco
	Huillín 5 macho, juv	Lontra provocax	18H 748054/5588739	SU133	1	50	NS	NS	Choshuenco
	Huillín 6 macho, juv	Lontra provocax	18H 748054/5588739	SU139	1	100	NS	NS	Choshuenco
	Huillín 7 hembra	Lontra provocax	18G 662103/5060451	SU189	1	25	NS	NS	Isla Magdalena
	Huillín 8 hembra	Lontra provocax	18G 663847/5056154	SU182	0		NS	NS	Isla Magdalena
	Huillín 9 hembra	Lontra provocax	18G 664758/5055233	SU186	1	50	NS	NS	Isla Magdalena
	Huillín 10 hembra	Lontra provocax	18G 682738/5043108	SU178	0		NS	NS	Puerto Cisnes
	Huillín 11 macho, juv	Lontra provocax	18G 715480/5440803	SU191	1	50	NS	NS	LTS
	Huillín 12 hembra	Lontra provocax	19H 245476/5593289	SU206	1	500	NS	NS	Neltume
	Huillín 13 hembra, juv	Lontra provocax	18G 682927/5043273	SU250	0		NS	NS	Puerto Cisnes
	Huillín 14 hembra	Lontra provocax	18G 692208/5069515	SU259	1	100	NS	NS	Puyuhuapi

## Sheet: Hoja7
	Sitio	Especie	Resultado	Presencia humana	Presencia gatos	Hábitat	Hábitat 2	Sexo	Edad		Sitios
	1	1	1	3	3	2	3	1	2	1	Neltume
	1	1	1	3	3	2	3	1	2	2	Liquiñe
	1	1	1	3	3	2	3	1	2	3	Choschuenco
	1	1	1	3	3	2	3	1	2	4	LTS
	1	1	0	3	3	2	3	1	2	5	Maullín
	1	1	0	3	3	2	3	1	2	6	Puyuhuapi
	1	1	0	3	3	2	3		2	7	Puerto Cisnes
	1	1	0	3	3	2	3		2	8	Rio Cisnes Alto
	1	1	0	3	3	2	3		2	9	Isla Magdalena
	2	1	1	3	3	1	2	1	2	10	Rio Cisnes
	2	1	1	3	3	1	2	1	2	11	Palena
	2	1	1	3	3	1	2	1	2
	2	1	1	3	3	1	2	1	2		Especie
	2	1	1	3	3	1	2	1	2	1	Gato
	2	1	1	3	3	1	2	1	2	2	Visón
	2	1	1	3	3	1	2	1	2	3	Huillín
	2	1	1	3	3	1	2	1	2	4	Güiña
	2	1	0	3	3	1	2	1	2
	2	1	0	3	3	1	2	1	2		Resultado
	3	1	1	3	3	2	3		2	0	Negativo
	3	1	1	3	3	2	3	1	2	1	Positivo
	3	1	1	3	3	2	3	1	2
	3	1	1	3	3	2	3	1	2		Presencia humana
	3	1	1	3	3	2	3	2	2	1	baja
	3	1	1	3	3	2	3	2	2	2	media
	3	1	1	3	3	2	3	2	2	3	alta
	3	1	1	3	3	2	3	2	2
	3	1	1	3	3	2	3	2	2		Presencia gatos
	3	1	0	3	3	2	3	2	2	1	baja
	3	1	0	3	3	2	3	1	2	2	media
	4	1	1	2	2	2	3		2	3	alta
	4	1	1	2	2	2	3		2
	4	1	0	2	2	2	3		2
	4	1	0	2	2	2	3		2
	4	1	0	2	2	2	3		2
	5	1	0	3	3	1	1		2
	6	1	1	2	2	3	4	1	2
	6	1	1	2	2	3	4	2	2
	6	1	1	2	2	3	4	2	2
	6	1	0	2	2	3	4	2	2
	6	1	0	2	2	3	4	2	2
	6	1	0	2	2	3	4	1	2
	7	1	1	3	3	3	4		2
	7	1	1	3	3	3	4	1	2
	7	1	1	3	3	3	4	1	2
	7	1	1	3	3	3	4	1	2
	7	1	1	3	3	3	4	1	2
	7	1	1	3	3	3	4	1	2
	7	1	1	3	3	3	4	1	2
	7	1	0	3	3	3	4	1	2
	7	1	0	3	3	3	4	1	2
	7	1	0	3	3	3	4	1	2
	7	1	0	3	3	3	4	2	2
	7	1	1	3	3	3	4	1	2
	7	1	1	3	3	3	4	2	2
	7	1	1	3	3	3	4	2	2
	7	1	1	3	3	3	4	2	2
	7	1	1	3	3	3	4	2	2
	7	1	1	3	3	3	4	2	2
	7	1	1	3	3	3	4	2	2
	10	1	1	2	2	1	1	2	2
	10	1	1	2	2	1	1	2	2
	10	1	0	2	2	1	1	1	2
	11	1	1	3	3	1	2		2
	11	1	1	3	3	1	2		2
	1	2	1	3	3	2	3	1	2
	1	2	1	3	3	2	3	1	2
	1	2	1	3	3	2	3	1	2
	1	2	1	3	3	2	3	1	2
	1	2	1	3	3	2	3	1	2
	1	2	0	3	3	2	3	1	2
	2	2	1	3	3	1	2	1	2
	2	2	0	3	3	1	2	1	2
	3	2	1	3	3	2	3	1	2
	3	2	1	3	3	2	3	1	2
	3	2	1	3	3	2	3	1	1
	3	2	1	3	3	2	3	2	1
	3	2	1	3	3	2	3	2	2
	3	2	1	3	3	2	3	2	2
	3	2	1	3	3	2	3	2	2
	4	2	1	2	2	2	3	1	2
	4	2	1	2	2	2	3	1	2
	4	2	1	2	2	2	3	1	2
	4	2	1	2	2	2	3	1	2
	4	2	1	2	2	2	3	1	2
	4	2	1	2	2	2	3	1	2
	4	2	1	2	2	2	3	1	1
	4	2	1	2	2	2	3	2	1
	5	2	1	3	3	1	1	1	2
	5	2	1	3	3	1	1	1	2
	5	2	1	3	3	1	1	1	2
	5	2	1	3	3	1	1	1	2
	5	2	1	3	3	1	1	2	1
	5	2	0	3	3	1	1	1	1
	6	2	1	2	2	3	4	1	2
	6	2	0	2	2	3	4	1	2
	6	2	0	2	2	3	4	1	1
	6	2	0	2	2	3	4	1	2
	7	2	1	3	3	3	4	1	2
	7	2	1	3	3	3	4	1	1
	7	2	1	3	3	3	4
	7	2	1	3	3	3	4	2	1
	7	2	1	3	3	3	4	2	1
	7	2	1	3	3	3	4	2	2
	7	2	0	3	3	3	4	2	1
	7	2	0	3	3	3	4	1	2
	8	2	1	1	2	1	2	1	2
	8	2	1	1	2	1	2	2	1
	8	2	1	1	2	1	2	2	2
	8	2	0	1	2	1	2	1	2
	8	2	0	1	2	1	2	1	2
	9	2	1	1	1	3	5	1	2
	9	2	1	1	1	3	5	1	2
	9	2	1	1	1	3	5	2	2
	9	2	1	1	1	3	5	2	1
	9	2	1	1	1	3	5	2	1
	9	2	0	1	1	3	5	1	2
	9	2	0	1	1	3	5	1	2
	9	2	0	1	1	3	5	1	1
	9	2	0	1	1	3	5	1	2
	9	2	0	1	1	3	5	1	1
	9	2	0	1	1	3	5	1	1
	9	2	0	1	1	3	5	1	2
	9	2	0	1	1	3	5	1	2
	9	2	0	1	1	3	5	1	2
	9	2	0	1	1	3	5	2	1
	9	2	0	1	1	3	5	2	1
	9	2	0	1	1	3	5	2	1
	9	2	0	1	1	3	5	2	1
	9	2	0	1	1	3	5	2	1
	9	2	0	1	1	3	5	2	1
	9	2	0	1	1	3	5	2	2
	9	2	0	1	1	3	5	2	2
	9	2	0	1	1	3	5	2	2
	9	2	0	1	1	3	5
	9	2	0	1	1	3	5
	10	2	1	2	2	1	1	1	1
	11	2	1	3	3	1	2	1	1
	1	3	1	3	3	2	3	2	2
	3	3	1	3	3	2	3	1	1
	3	3	1	3	3	2	3	1	1
	3	3	1	3	3	2	3	2	2
	4	3	1	2	2	2	3	1	1
	4	3	1	2	2	2	3	2	2
	4	3	1	2	2	2	3
	6	3	1	2	2	3	4	2	2
	7	3	0	3	3	3	4	2	1
	7	3	0	3	3	3	4	2	2
	9	3	1	1	1	3	5	2	2
	9	3	1	1	1	3	5	2	2
	9	3	0	1	1	3	5	2	2

## Sheet: Hoja1 (3)
Seroprevalencias solo del visón y el huillín
	Factor	LS Mean	Standard Error	N
	Neltume Lake	0.857	0.153	7
	Liquiñe River	0.5	0.286	2
	Panguipulli Lake	1	0.128	10
	TLS Lake	1	0.122	11
	Maullín River	0.833	0.165	6
	Puyuhuapi Fiord	0.4	0.181	5
	Puerto Cisnes Estuary	0.6	0.128	10
	Cisnes Riverhead	0.6	0.181	5
	Magdalena Island	0.25	0.076	28
	Cisnes River	1	0.404	1
	Palena River	1	0.404	1

## Sheet: Hoja1
Figuras resultandos GLM
Humana
	Low	Medium	High
Cat		0.5	0.73			0.1	0.1
Mink	0.27	0.77	0.83		0.1	0.1	0.1
Otter	0.67	1	0.67		0.3	0.2	0.2

## Sheet: Hoja1 (2)
Ambiente
	Freshwater	Coastal	Island
Cat	0.66	0.71			0.07	0.1
Mustelids	0.88	0.53	0.25		0.06	0.1	0.08

## Sheet: Hoja8
	Animal	Muestra	MAT	Toxoscreen
	Visón 36	SU15	1	1				MAT	Toxo-screen
	Visón 40, hembra, juv	SU62	1	1			N. vison	69	72
	Visón 41, macho, juv	SU52	1	1			L. provocax	81	72
	Visón 48, hembra, juv	SU29	0	0
	Visón 49, hembra, juv	SU30	0	0				N. vison	L. provocax	error estandar
	Visón 53, macho	SU37	0	0			MAT	69	81	9	12
	Visón 54, hembra, juv	SU41	1	0			ToxoScreen	72	72	8	14
	Visón 58, hembra, juv	SU80	1	1
	Visón 60, macho	SU78	1	1		40 muestras
	Visón 61, macho	SU70	1	1		27 positivas
	Visón 62, macho	SU74	0	1		9 negativas
	Visón 67, macho	SU95	1	1
	Visón 69, macho	SU96	1	1		2 falsopositivo
	Visón 72, macho	SU121	1	1		2 falsonegativo
	Visón 77, hembra	SU128-135	1	1
	Visón 78, hembra, juv	SU197	0	1
	Visón 79, macho, juv	SU183	0	0
	Visón 80, hembra, juv	SU194	0	0
	Visón 82, hembra, juv	SU184	1	1
	Visón 84, macho	SU181	0	0
	Visón 86, macho	SU196	0	0
	Visón 87, hembra, juv	SU151	1	1
	Visón 90, hembra, juv	SU179	1	1
	Visón 91, hembra	SU150	1	1
	Visón 93, macho, juv	SU213	1	1				TOXO
	Visón 94, hembra, juv	SU210	1	1
	Visón 95, macho	SU215	1	1				pos	neg
	Visón 99, macho, juv	SU241	1	1		MAT	pos	27	2
	Visón 100, macho	SU249	1	1			neg	2	9		0.75
	Huillín 2 (Esmeralda), hembra	SU107	1	1
	Huillín 3 (TS4 fallecido)	SU122	1	1
	Huillín 4 (Enca), hembra	SU126	1	1
	Huillín 5 (cría 1), macho, juv	SU133	1	1			vison	vison	huillin	huillin
	Huillín 6 (cría 2), macho, juv	SU139	1	1		mat	0.69	0.09	0.82	0.72
	Huillín 7 (Maida), hembra	SU189	1	0		toxo	0.72	0.08	0.12	0.14
	Huillín 8 (Juanita), hembra	SU182	0	0
	Huillín 9 (Marcelina), hembra	SU186	1	1
	Huillín 10 (Patagona), hembra	SU178	0	0
	Huillín 11 (Pirata), macho, juv	SU191	1	1
	Huillín 12 (Nely), hembra	SU206	1	1
